# Supplementary material for: Pro-Vegetarian Food Patterns and Cancer Risk among Italians from the Moli-Sani Study Cohort
Source: Nutrients. 2023 Sep 14;15(18):3976. doi: 10.3390/nu15183976 (PMC10535500; doi:10.3390/nu15183976)
Supplement: Supplementary file 1 [file nutrients-15-03976-s001.zip]

Archive with 1 entries (1 files):
- nutrients-2563611-supplementary.pdf
